# Supplementary material for: Exploring the Milk Microbiota of Healthy and Mastitic Nili Ravi Buffalo Using 16S rRNA Gene Base Metagenomic Analysis
Source: Animals (Basel). 2023 Jul 13;13(14):2298. doi: 10.3390/ani13142298 (PMC10376726; doi:10.3390/ani13142298)
Supplement: Supplementary file 1 [file animals-13-02298-s001.zip]

Archive with 1 entries (1 files):
- animals-2457324-supplementary.pdf
